# Supplementary material for: Enterotype-Specific Effect of Human Gut Microbiota on the Fermentation of Marine Algae Oligosaccharides: A Preliminary Proof-of-Concept In Vitro Study
Source: Polymers (Basel). 2022 Feb 16;14(4):770. doi: 10.3390/polym14040770 (PMC8876871; doi:10.3390/polym14040770)
Supplement: Supplementary file 1 [file polymers-14-00770-s001.zip]

Archive with 1 entries (1 files):
- polymers-1559489-supplementary.pdf
